# Supplementary material for: Factors Involved on Tiger-Stripe Foliar Symptom Expression of Esca of Grapevine
Source: Plants (Basel). 2021 May 21;10(6):1041. doi: 10.3390/plants10061041 (PMC8224345; doi:10.3390/plants10061041)
Supplement: Supplementary file 1 [file plants-10-01041-s001.zip]

Archive with 1 entries (1 files):
- plants-1178059-supplementary.pdf
